# Supplementary material for: Beeswax Alcohol Prevents Low-Density Lipoprotein Oxidation and Demonstrates Antioxidant Activities in Zebrafish Embryos and Human Subjects: A Clinical Study
Source: Curr Issues Mol Biol. 2024 Jan 2;46(1):409–29. doi: 10.3390/cimb46010026 (PMC10813917; doi:10.3390/cimb46010026)
Supplement: Supplementary file 1 [file cimb-46-00026-s001.zip]

Archive with 1 entries (1 files):
- cimb-2730485-supplementary.pdf
